# Supplementary material for: Place Attachment and Household Disaster Preparedness: Examining the Mediation Role of Self-Efficacy
Source: Int J Environ Res Public Health. 2021 May 23;18(11):5565. doi: 10.3390/ijerph18115565 (PMC8197108; doi:10.3390/ijerph18115565)
Supplement: Supplementary file 1 [file ijerph-18-05565-s001.zip]

Archive with 1 entries (1 files):
- ijerph-1190620-supplementary.pdf
